# Supplementary material for: Resequencing Reveals Different Domestication Rate for BADH1 and BADH2 in Rice (Oryza sativa)
Source: PLoS One. 2015 Aug 10;10(8):e0134801. doi: 10.1371/journal.pone.0134801 (PMC4530958; doi:10.1371/journal.pone.0134801)
Supplement: S3 Table — (Excel) (XLSX) [file pone.0134801.s005.xlsx]

## Sheet: badh1
Haplotypes of BADH1
Pos.	46	87	101	181	1483	3605	3883	4811	Sample NO.	Accessions
H1	C	-	C	C	T	C	G	C	170	RWG-048,RWG-050,RWG-051,RWG-055,RWG-057,RWG-059,RWG-061,RWG-062,RWG-065,RWG-068,RWG-069,RWG-073,RWG-074,RWG-075,RWG-076,RWG-077,RWG-079,RWG-080,RWG-083,RWG-084,RWG-087,RWG-088,RWG-089,RWG-090,RWG-091,RWG-092,RWG-093,RWG-094,RWG-095,RWG-096,RWG-097,RWG-098,RWG-099,RWG-100,RWG-101,RWG-102,RWG-104,RWG-106,RWG-111,RWG-114,RWG-115,RWG-116,RWG-117,RWG-118,RWG-121,RWG-122,RWG-123,RWG-124,RWG-125,RWG-126…
H2	C	-	C	C	A	A	G	A	18	RWG-041,RWG-064,RWG-085,RWG-086,RWG-163,RWG-166,RWG-204,RWG-205,RWG-206,RWG-207,RWG-208,RWG-209,RWG-210,RWG-211,RWG-242,RWG-243,RWG-272,RWG-276
H3	G	-	C	G	A	A	G	A	10	RWG-060,RWG-072,RWG-109,RWG-112,RWG-119,RWG-131,RWG-137,RWG-168,RWG-238,RWG-251
H4	C	6	C	C	T	C	G	C	4	RWG-042,RWG-044,RWG-108,RWG-110
H5	G	-	C	G	A	A	T	A	1	RWG-043
H6	H	-	C	H	H	H	G	H	1	RWG-070
H7	C	-	A	C	T	C	G	C	1	RWG-107

## Sheet: badh2
Haplotypes of BADH2
Pos.	14	24	36	41	42	49	115	3036	4488	4528	5390	Sample NO.	Accessions
H1	-	C	-	-	C	C	G	-	C	G	C	150	RWG-041,RWG-050,RWG-051,RWG-055,RWG-057,RWG-059,RWG-062,RWG-065,RWG-074,RWG-075,RWG-076,RWG-077,RWG-079,RWG-080,RWG-083,RWG-084,RWG-087,RWG-089,RWG-090,RWG-091,RWG-092,RWG-093,RWG-094,RWG-095,RWG-096,RWG-097,RWG-098,RWG-099,RWG-100,RWG-101,RWG-102,RWG-104,RWG-106,RWG-108,RWG-110,RWG-111,RWG-114,RWG-115,RWG-117,RWG-118,RWG-127,RWG-128,RWG-130,RWG-133,RWG-134,RWG-136,RWG-138,RWG-139,RWG-140,RWG-143…
H2	-	C	-1	-	C	A	G	-	C	G	C	34	RWG-060,RWG-068,RWG-072,RWG-073,RWG-085,RWG-086,RWG-107,RWG-109,RWG-116,RWG-119,RWG-121,RWG-122,RWG-123,RWG-124,RWG-125,RWG-126,RWG-132,RWG-153,RWG-163,RWG-166,RWG-168,RWG-205,RWG-206,RWG-207,RWG-208,RWG-209,RWG-210,RWG-211,RWG-238,RWG-242,RWG-243,RWG-262,RWG-275,RWG-276
H3	-	C	-	-	C	C	G	-8	C	G	C	9	RWG-042,RWG-061,RWG-064,RWG-069,RWG-179,RWG-201,RWG-236,RWG-272,RWG-296
H4	1	T	-	5	C	C	G	-	A	G	C	3	RWG-043,RWG-044,RWG-137
H5	-	C	-	-	C	C	G	-	C	G	T	3	RWG-088,RWG-191,RWG-197
H6	-	C	-	-	T	C	T	-	C	G	C	2	RWG-048,RWG-131
H7	-	C	-	-	C	A	G	-	C	G	C	2	RWG-112,RWG-251
H8	-	C	-1	-	C	H	G	-	C	H	C	1	RWG-070
H9	-	C	-1	-	C	H	G	-	C	G	C	1	RWG-204

## Sheet: phenotype
Phenotypes of each accession used for association study
Sample	Aromaa	STIb
RWG-041	1	0.544645
RWG-042	2	0.787701
RWG-043	1	1.24065
RWG-044	1	1.11498
RWG-048	1	1.32988
RWG-050	1	0.819515
RWG-051	1	1.32415
RWG-055	1	1.15328
RWG-057	1	1.17677
RWG-059	1	1.06912
RWG-060	1	1.07686
RWG-061	2	1.10912
RWG-062	1	1.25024
RWG-064	2	1.13587
RWG-065	1	1.35412
RWG-068	1	1.14374
RWG-069	2	1.39797
RWG-070	1	1.19733
RWG-072	1	1.35516
RWG-073	1	1.33148
RWG-074	1	1.30241
RWG-075	1	1.42322
RWG-076	1	1.45315
RWG-077	1	1.46455
RWG-079	1	1.23038
RWG-080	1	1.33907
RWG-083	1	1.17201
RWG-084	1	1.20862
RWG-085	1	0.707332
RWG-086	1	0.608155
RWG-087	1	1.28374
RWG-088	2	1.28027
RWG-089	1	0.949345
RWG-090	1	0.93889
RWG-091	1	1.22838
RWG-092	1	1.14699
RWG-093	1	1.20763
RWG-094	1	1.24623
RWG-095	1	1.21511
RWG-096	1	1.1306
RWG-097	1	1.13431
RWG-098	1	1.18945
RWG-099	1	1.1662
RWG-100	1	0.930689
RWG-101	1	1.21471
RWG-102	1	1.24909
RWG-104	1	1.1189
RWG-106	1	1.39891
RWG-107	1	1.14825
RWG-108	1	0.530142
RWG-109	1	NA
RWG-110	1	0.540792
RWG-111	1	1.33729
RWG-112	1	1.14465
RWG-114	1	NA
RWG-115	1	1.30734
RWG-116	1	1.10464
RWG-117	1	NA
RWG-118	1	NA
RWG-119	1	1.1755
RWG-121	1	1.30768
RWG-122	1	1.26135
RWG-123	1	1.24332
RWG-124	1	1.28299
RWG-125	1	1.18182
RWG-126	1	1.35102
RWG-127	1	NA
RWG-128	1	NA
RWG-130	1	0.993729
RWG-131	1	1.16158
RWG-132	1	NA
RWG-133	1	NA
RWG-134	1	NA
RWG-136	1	NA
RWG-137	1	NA
RWG-138	1	NA
RWG-139	1	NA
RWG-140	1	1.49504
RWG-143	1	NA
RWG-144	1	NA
RWG-145	1	NA
RWG-147	1	NA
RWG-149	1	1.4375
RWG-153	1	NA
RWG-155	1	1.44687
RWG-156	1	NA
RWG-157	1	NA
RWG-158	1	1.33839
RWG-159	1	NA
RWG-160	1	1.23313
RWG-161	1	NA
RWG-162	1	1.3277
RWG-163	1	1.23194
RWG-166	1	NA
RWG-167	1	NA
RWG-168	1	NA
RWG-169	1	1.20759
RWG-170	1	1.12354
RWG-171	1	1.29528
RWG-172	1	0.9753
RWG-173	1	1.05655
RWG-174	1	1.16326
RWG-175	1	NA
RWG-176	1	1.16752
RWG-177	1	0.651129
RWG-178	1	1.1169
RWG-179	2	NA
RWG-180	1	1.34626
RWG-181	1	1.11376
RWG-182	1	1.31659
RWG-183	1	1.22055
RWG-184	1	1.12739
RWG-185	1	1.08788
RWG-186	1	1.22389
RWG-187	1	1.24379
RWG-188	1	1.21852
RWG-189	1	1.20601
RWG-190	1	1.14949
RWG-191	2	1.13085
RWG-192	1	1.28461
RWG-193	1	1.0359
RWG-194	1	1.17712
RWG-195	1	1.17624
RWG-196	1	1.11569
RWG-197	2	1.23513
RWG-198	1	1.06605
RWG-199	1	1.24443
RWG-200	1	1.23376
RWG-201	2	1.1701
RWG-202	1	0.90639
RWG-203	1	0.689695
RWG-204	1	0.57351
RWG-205	1	1.11959
RWG-206	1	0.985092
RWG-207	1	1.08144
RWG-208	1	0.86294
RWG-209	1	0.411543
RWG-210	1	0.918396
RWG-211	1	0.391591
RWG-214	1	1.14106
RWG-215	1	1.17082
RWG-216	1	1.19678
RWG-217	1	1.16476
RWG-218	1	1.20946
RWG-219	1	1.22736
RWG-220	1	1.18508
RWG-222	1	0.255632
RWG-227	1	1.20288
RWG-228	1	1.04601
RWG-230	1	1.26069
RWG-233	1	NA
RWG-234	1	1.22494
RWG-235	1	1.22633
RWG-236	2	0.701132
RWG-237	1	1.14117
RWG-238	1	1.19411
RWG-239	1	1.06104
RWG-240	1	1.21474
RWG-241	1	1.24504
RWG-242	1	1.16404
RWG-243	1	0.799675
RWG-245	1	1.11609
RWG-246	1	1.14013
RWG-247	1	1.19928
RWG-248	1	1.21086
RWG-249	1	1.20243
RWG-251	1	NA
RWG-252	1	NA
RWG-253	1	NA
RWG-254	1	1.07268
RWG-256	1	1.19666
RWG-257	1	NA
RWG-258	1	1.12654
RWG-259	1	NA
RWG-260	1	1.19745
RWG-261	1	1.19755
RWG-262	1	1.18006
RWG-263	1	1.145
RWG-264	1	0.667689
RWG-266	1	1.18224
RWG-267	1	1.24236
RWG-268	1	1.24835
RWG-269	1	1.21755
RWG-270	1	1.225
RWG-271	1	1.12856
RWG-272	2	1.09861
RWG-273	1	1.30655
RWG-274	1	1.27021
RWG-275	1	1.20508
RWG-276	1	1.18336
RWG-278	1	1.1974
RWG-279	1	1.21994
RWG-280	1	1.15744
RWG-281	1	1.25448
RWG-282	1	1.18046
RWG-283	1	1.19987
RWG-284	1	1.21039
RWG-285	1	1.24512
RWG-286	1	1.18569
RWG-289	1	1.16464
RWG-290	1	NA
RWG-291	1	1.2724
RWG-293	1	1.36312
RWG-294	1	1.33311
RWG-296	2	NA
a: aroma, 1 is non-fragrant, 2 is fragrant
b: Salt tolerance index
